# Supplementary material for: Light Quality Impacts Vertical Growth Rate, Phytochemical Yield and Cannabinoid Production Efficiency in Cannabis sativa
Source: Plants (Basel). 2022 Nov 4;11(21):2982. doi: 10.3390/plants11212982 (PMC9659141; doi:10.3390/plants11212982)
Supplement: Supplementary file 1 [file plants-11-02982-s001.zip]

Archive with 1 entries (1 files):
- plants-1956709-supplementary.pdf
